# Supplementary material for: Concordance of SVR12, SVR24 and SVR durability in Taiwanese chronic hepatitis C patients with direct-acting antivirals
Source: PLoS One. 2021 Feb 4;16(2):e0245479. doi: 10.1371/journal.pone.0245479 (PMC7861540; doi:10.1371/journal.pone.0245479)
Supplement: S1 Dataset — (XLSX) [file pone.0245479.s001.xlsx]

## Sheet: Baseline data
Patient Number	gender(male:0, female:1)	remark	ICF date	correct	BL_Age	BL_PLT	BL_Bil(T)	BL_AST	BL_ALT	BL_Alb	BL_Cr	BL_LC(有=yes)
1	1		106/10/02	87%	63	182	0.71	51	52	4.78	0.43	有
2	1		106/10/03	69%	74	119	0.77	73	58	3.91	0.75	有
3	0		106/10/03	93%	47	165	0.8	35	92	4.1	10.22	無
4	1		106/10/03	69%	70	143	0.85	34	32	4.54	0.94	無
5	1		106/10/03	95%	48	391	0.5	33	46	4.7	0.76	無
6	1		106/10/03	93%	47	334	0.67	29	32	4.4	0.68	無
7	0		106/10/03	69%	59	182	0.8	83	72	4.3	0.8	無
8	0		106/10/06	93%	61	181	0.62	40	30	4.2	4.88	無
9	1		106/10/09	66%	64	175	0.93	101	128	4.8	0.53	無
10	1		106/10/11	64%	72	176	0.44	116	136	4.03	0.61	無
11	1		106/10/11	93%	69	200	0.98	26	16	ND	0.8	無
12	1		106/10/11	66%	58	59	0.67	51	44	4.16	0.44	有
13	0		106/10/11	94%	42	128	3.2	68	34	4.03	1.09	有
14	0		106/10/11	63%	37	69	1.39	78	92	4.41	0.77	有
15	1		106/10/11	66%	57	119	1.09	95	120	4.5	0.65	有
16	1		106/10/11	93%	55	112	1.02	210	206	4.4	0.63	有
17	1		106/10/11	90%	69	75	0.99	170	131	3.82	0.66	有
18	1		106/10/11	94%	59	278	0.58	37	29	4.76	ND	無
19	1		106/10/11	93%	78	61	1.3	104	119	ND	0.72	有
20	0		106/10/11	97%	85	375	0.53	319	37	3.43	1.54	有
21	0		106/10/11	94%	67	143	0.49	64	75	4.76	0.66	無
22	0		106/10/11	67%	63	204	1.08	48	51	4.3	1.09	無
23	1		106/10/11	90%	32	341	0.36	19	14	4.15	0.72	無
24	1		106/10/11	96%	54	265	0.74	45	53	4.56	0.65	無
25	1		106/10/11	94%	75	49	1.7	226	309	3.6	0.81	有
26	0		106/10/11	90%	56	101	0.72	163	168	3.97	1.09	有
27	1		106/10/11	95%	65	157	1.58	27	14	4.43	0.6	有
28	0		106/10/11	69%	45	144	0.87	124	215	ND	0.94	無
29	1		106/10/11	96%	60	251	0.9	66	30	4.1	0.63	有
30	1		106/10/11	89%	66	44	1.36	109	91	3.11	0.72	有
31	1		106/10/12	89%	74	121	0.81	49	41	4.22	2	無
32	0		106/10/12	67%	63	147	1.88	30	34	4.73	1.01	有
33	0		106/10/16	59%	62	176	0.6	69	87	5	0.99	無
34	0		106/10/16	92%	61	262	0.84	30	40	4.9	1.03	有
35	1		106/10/17	65%	60	231	0.76	33	27	4.31	0.77	無
36	1		106/10/17	65%	63	456	0.77	39	26	3.43	1.15	無
37	0		106/10/17	65%	75	144	1.26	82	95	4.53	0.85	有
38	1		106/10/17	68%	66	70	0.7	95	127	3.77	1.11	有
39	0		106/10/17	65%	64	270	0.64	61	70	4.27	ND	有
40	1		106/10/17	87%	72	145	0.52	36	13	4.01	3.33	有
41	1		106/10/17	61%	70	132	0.76	122	140	4.64	0.94	無
42	1		106/10/17	70%	77	105	0.74	92	54	3.15	0.49	有
43	0		106/10/17	65%	44	141	1.78	49	54	ND	1.07	有
44	1		106/10/17	91%	64	178	0.31	47	42	4.15	0.49	無
45	0		106/10/17	60%	79	224	0.9	28	25	4.4	1.13	無
46	1		106/10/17	92%	47	154	0.8	47	36	5.12	0.52	有
47	0		106/10/17	80%	48	203	0.6	35	42	5.15	1.08	有
48	0		106/10/17	65%	58	129	1.18	35	37	4.52	0.98	有
49	1		106/10/17	93%	38	252	0.7	36	48	4.9	0.61	無
50	1		106/10/17	96%	70	175	1.09	48	35	4.71	0.85	無
51	1		106/10/18	65%	45	122	0.62	61	94	4.6	0.74	無
52	0		106/10/18	63%	74	178	0.87	82	140	4.4	0.78	無
53	0	107.04.03 死亡	106/10/18	89%	41	250	0.87	74	80	4.4	0.7	有
54	0		106/10/18	69%	66	209	0.59	26	11	3.78	1.82	無
55	1		106/10/18	70%	71	161	0.84	38	35	4.74	0.55	有
56	1		106/10/18	93%	75	75	1.11	117	67	3.49	0.68	有
57	1		106/10/19	65%	77	192	0.75	64	54	4.08	0.7	無
58	1		106/10/19	65%	73	165	0.56	86	70	4.26	1.04	無
59	0		106/10/19	68%	65	171	0.46	39	31	4.51	0.69	無
60	0		106/10/19	89%	68	173	ND	50	43	4.8	1.07	無
61	1		106/10/19	95%	69	290	0.28	40	18	3.88	0.75	無
62	0		106/10/23	67%	65	212	0.62	45	21	4.45	0.64	無
63	1		106/10/23	62%	73	167	1.2	74	54	4.21	0.71	有
64	0		106/10/24	66%	68	259	0.58	25	22	4.73	0.76	無
65	1		106/10/25	93%	60	149	0.57	37	36	4.11	0.54	無
66	1		106/10/25	67%	67	157	0.73	70	107	4.45	0.68	有
67	0		106/10/25	90%	66	101	0.91	117	189	4.24	0.96	有
68	0		106/10/25	68%	66	156	0.84	133	139	ND	1.23	有
69	0		106/10/25	92%	40	249	1.5	34	54	4.79	0.97	無
70	1		106/10/25	96%	61	144	0.4	47	57	4.3	0.64	無
71	1		106/10/25	94%	56	100	0.61	78	73	4.28	0.68	有
72	1		106/10/25	68%	80	189	0.73	45	31	4.12	0.89	無
73	0		106/10/25	86%	57	138	1.19	107	173	4.2	0.69	無
74	1		106/10/31	68%	77	146	1.09	66	64	4.02	0.78	無
75	1		106/10/18	58%	74	101	1.03	79	91	4.01	ND	無
76	1		106/11/01	96%	64	196	0.86	38	34	3.96	1.9	無
77	0		107/08/29	94%	53	216	0.72	80	113	4.45	0.67	無
78	0		106/11/02	61%	78	105	0.86	55	59	3.84	0.95	無
79	0		106/11/02	95%	64	209	1.01	28	28	4.53	0.76	無
80	0	第8周 Bil(T)(D) 13.7、10.4	106/11/02	78%	54	56	2.06	104	80	2.72	0.6	有
81	1		106/11/06	63%	66	128	1.37	79	60	3.83	0.63	無
82	1		106/11/06	63%	70	204	0.68	32	52	4.21	1.08	有
83	0		106/11/08	63%	65	149	0.48	135	164	4.35	7.24	有
84	0		106/11/09	93%	66	189	0.64	15	23	4.3	6.96	有
85	1		106/11/10	88%	62	248	1.5	77	62	ND	0.71	有
86	1		106/11/10	69%	60	149	0.93	64	48	4.64	0.63	無
87	0		106/11/13	68%	58	189	0.88	83	93	3.94	0.7	無
88	0		106/11/20	69%	75	167	0.72	4	24	3.58	0.82	有
89	1		106/11/20	67%	61	285	0.64	37	35	3.98	0.55	無
90	1		106/11/21	69%	65	78	0.9	68	97	4.6	0.54	無
91	1		106/11/21	96%	60	106	0.46	59	60	4.21	0.73	無
92	0	RBV 800-1000 mg/day	106/11/21	65%	60	82	1.22	47	48	4.52	0.98	有
93	1		106/12/05	95%	69	106	1.35	43	33	4.32	1.29	無
94	1		107/02/06	97%	37	122	1.32	137	106	4.08	0.43	有
95	1		107/02/13	97%	67	166	1.1	83	77	3.85	0.8	無
96	0		107/02/26	98%	69	189	0.58	186	204	3.8	0.75	有
97	1		107/02/26	67%	77	93	0.57	31	22	3.52	0.6	有
98	0		107/02/27	99%	53	200	0.83	74	116	4.49	0.82	無
99	1		107/02/27	96%	62	212	1.15	49	57	4.24	0.59	有
100	0		107/02/27	93%	71	96	1.3	60	55	3.95	0.86	無
101	1		107/02/27	57%	72	157	0.67	58	68	3.45	0.85	有
102	1		107/02/27	73%	82	189	0.45	47	38	3.95	0.67	有
103	1		107/03/02	77%	74	138	0.92	27	19	4.31	0.55	有
104	1		107/03/05	90%	40	361	0.77	33	55	4.35	0.54	無
105	0		107/03/05	94%	36	241	0.78	37	57	ND	0.8	無
106	1		107/03/06	96%	41	309	0.88	28	22	4.2	0.84	無
107	0		107/03/06	66%	74	195	0.66	42	63	4.51	7.86	有
108	0		107/03/06	97%	50	65	0.77	79	73	3.36	0.78	有
109	0		107/03/07	99%	78	173	0.78	64	53	3.97	1.07	無
110	1		107/03/07	95%	47	64	1.42	76	42	3.19	0.63	有
111	0		107/03/07	99%	76	245	0.95	228	302	4.23	2.19	無
112	1		107/03/07	68%	59	329	0.51	25	37	4.3	0.99	有
113	1		107/03/07	100%	65	205	1.11	47	24	4.3	0.95	無
114	0		107/03/14	99%	41	179	2.41	37	24	3.54	1.04	有
115	0		107/03/16	92%	75	230	0.59	19	15	3.18	7.96	有
116	0		107/03/19	99%	42	45	0.87	196	166	3.22	0.99	有
117	1		107/03/20	77%	37	363	0.63	24	24	4.35	0.55	有
118	1		107/03/20	96%	67	183	0.7	59	74	4.3	0.78	有
119	0		107/03/20	96%	58	170	0.5	25	16	4	0.8	有
120	1		107/03/21	98%	84	83	1.5	53	48	4.4	0.7	有
121	1		107/03/21	98%	67	200	0.93	59	75	4.76	0.52	無
122	0		107/03/22	96%	65	158	0.74	63	75	3.7	1.24	有
123	0		107/03/22	99%	64	782	0.39	35	27	3.65	1.57	有
124	0		107/03/23	85%	63	196	1.12	161	205	4.41	0.98	有
125	1		107/03/23	94%	50	358	0.56	24	19	4.62	0.69	無
126	1		107/03/27	97%	62	153	0.63	29	30	4.74	0.56	有
127	1		107/03/27	100%	64	163	0.78	72	81	4.39	0.78	無
128	1	M6 Expired	107/03/27	98%	66	83	2.46	71	45	2.96	0.56	有
129	1		107/03/27	97%	70	200	0.73	49	50	4.24	1.05	無
130	1		107/03/27	97%	73	174	1.13	57	57	4.49	0.68	無
131	0		107/03/27	95%	68	280	ND	30	35	3.96	0.71	無
132	1		107/04/04	98%	68	121	0.62	88	76	4.16	0.87	有
133	1		107/04/06	96%	54	174	2.26	145	77	3.51	0.66	有
134	0		107/04/10	98%	40	161	0.81	90	177	4.47	0.93	有
135	0		107/04/16	77%	40	265	1	39	53	4.59	0.98	有
136	1		107/04/17	66%	63	135	0.63	38	26	ND	5.36	無
137	0		107/04/17	96%	53	ND	0.7	31	47	4.6	1.01	有
138	1		107/04/18	98%	69	200	0.28	70	99	4.39	0.68	有
139	1		107/04/18	97%	71	124	0.2	55	45	4.31	1.15	無
140	1		107/04/18	98%	71	105	0.53	45	43	3.89	0.54	無
141	1		107/04/18	95%	55	181	0.59	55	84	4.28	0.76	無
142	1		107/04/19	74%	75	136	0.94	46	44	5.13	0.62	無
143	1		107/04/19	88%	58	171	1.77	41	39	ND	ND	無
144	0		107/04/19	97%	46	56	0.87	256	247	4.78	0.95	有
145	1		107/04/23	75%	68	191	0.53	37	43	4.2	0.47	無
146	1		107/04/23	96%	54	181	0.66	51	57	4.04	0.7	無
147	1		107/04/24	75%	52	171	0.5	53	64	4.8	0.7	有
148	0		107/04/24	92%	70	161	1	35	45	4.7	ND	有
149	1		107/04/24	98%	62	152	0.55	132	193	4.36	0.74	有
150	1		107/06/14	61%	64	230	0.75	49	41	4.56	1.07	無
151	0		107/06/14	94%	44	199	0.95	59	87	4.41	0.82	有
152	1		107/06/14	96%	70	219	0.66	51	58	4.31	0.6	有
153	1		107/06/19	59%	64	102	0.97	87	76	4.3	0.73	有
154	1		107/06/20	56%	72	67	0.84	115	136	4.25	0.72	有
155	1		107/06/20	58%	60	311	0.29	30	34	4.08	0.67	無
156	0		107/06/20	65%	75	174	0.5	41	43	3.5	1.6	無
157	0		107/06/20	85%	66	183	0.96	46	45	4.72	1.27	有
158	1		107/06/21	58%	50	104	1.11	45	38	4.16	7.5	無
159	1		107/06/21	90%	48	267	0.75	36	41	4.57	0.55	無
160	0		107/06/21	90%	60	104	0.84	44	63	4.51	0.8	有
161	1		107/06/22	60%	56	124	0.81	133	75	3.53	0.46	有
162	1		107/06/22	55%	52	143	0.88	94	144	4.6	0.63	無
163	1		107/06/25	52%	62	36	0.76	77	67	ND	0.74	有
164	0		107/06/25	83%	61	95	1.08	38	18	3.37	8.6	無
165	1		107/06/25	58%	69	42	1.93	114	101	3.27	0.66	有
166	1		107/06/25	95%	79	101	1.34	180	163	4.33	0.47	有
167	1		107/06/25	58%	63	115	0.72	104	94	3.92	0.57	無
168	1		107/06/26	55%	63	309	0.85	70	90	4.31	ND	無
169	1		107/06/26	57%	74	84	0.92	73	37	3.54	0.51	有
170	1		107/06/28	89%	64	107	2.19	68	34	3.12	0.9	有
171	0		107/06/29	92%	72	12.1	0.9	34	29	4	0.9	有
172	1		107/07/02	55%	65	103	1.06	62	72	4.32	0.78	有
173	1		107/07/02	93%	74	168	0.3	54	49	3.88	0.54	有
174	0		107/07/02	57%	62	93	1.09	34	31	4.84	0.87	無
175	0		107/07/02	57%	44	83	1.41	123	162	3.99	0.78	無
176	1		107/07/03	86%	81	68	1.78	85	89	3.73	0.51	有
177	1		107/07/03	93%	64	98	0.69	99	153	ND	0.52	無
178	0		107/07/03	54%	62	174	0.99	51	58	4.19	0.76	無
179	1		107/07/03	57%	53	121	0.84	170	230	4.38	0.75	無
180	1		107/07/03	55%	63	81	3	76	28	3.23	0.61	有
181	0		107/07/03	61%	55	270	1.16	65	97	4.5	1.07	無
182	1		107/07/04	53%	76	117	0.9	52	60	3.97	0.78	無
183	1		107/07/04	86%	59	282	0.75	97	113	3.8	0.63	有
184	0		107/07/04	58%	76	248	0.94	47	36	4.24	2.02	無
185	0		107/07/09	67%	51	238	1.1	84	221	4.73	1.03	無
186	1		107/07/09	63%	63	162	0.65	39	50	4.35	0.81	無
187	1		107/07/09	60%	69	131	0.6	51	54	4.33	0.51	無
188	0		107/07/09	88%	41	189	0.56	43	67	5.2	0.91	有
189	1		107/07/09	54%	65	207	0.74	59	48	4.24	0.62	有
190	0		107/07/09	61%	62	107	1.29	47	59	3.96	0.82	有
191	0		107/07/11	95%	48	138	0.88	129	143	3.31	2.83	無
192	1		107/07/11	97%	73	176	0.91	37	41	3.78	0.5	無
193	1		107/07/11	92%	57	212	0.59	62	54	3.79	4.73	有
194	0		107/07/11	65%	45	248	0.8	61	80	4.13	0.95	有
195	0		107/07/13	59%	90	89	0.84	89	93	3.87	1.71	有
196	0		107/07/18	58%	73	130	1.7	40	43	4.51	0.87	無
197	1		107/07/20	58%	55	174	0.98	62	82	4.43	0.68	無
198	1		107/07/24	42%	85	157	0.64	33	23	4.25	1.26	無
199	1		107/07/25	87%	53	161	0.93	72	78	4.45	0.44	有
200	0		107/07/25	54%	41	184	0.94	184	323	4.37	0.99	有
201	1		107/07/25	92%	44	157	0.69	60	75	4.23	0.65	有
202	0		107/07/27	59%	49	220	1.11	48	99	4.48	0.94	無
203	1		107/07/30	55%	61	126	0.58	99	107	4.16	0.55	無
204	0		107/07/31	58%	77	124	0.76	42	41	4.15	0.83	無
205	1		107/07/31	57%	66	147	0.82	55	46	4.68	0.58	無
206	0		107/08/01	60%	54	188	0.83	40	81	5	0.91	有
207	1		107/08/01	54%	80	142	1.39	74	51	4.03	0.73	無
208	1		107/08/01	84%	54	138	0.63	64	107	4.63	ND	無
209	1		107/08/02	60%	75	92	0.74	120	89	3.78	0.69	有
210	0		107/08/03	56%	66	113	2.05	39	13	4.47	0.96	有
211	1		107/08/06	55%	72	116	0.93	49	49	4.28	0.89	無
212	1		107/08/06	84%	72	117	0.73	84	76	3.96	0.65	有
213	1		107/08/08	59%	60	40	0.68	68	60	3.91	0.61	有
214	0		107/08/08	56%	76	161	0.61	54	89	4.46	1.68	無
215	1		107/08/13	86%	60	265	1.26	53	49	4.93	0.75	無
216	0		107/08/13	59%	60	144	1.87	87	154	ND	0.97	有
217	1		107/08/13	86%	60	104	1.15	119	121	4.27	0.79	有
218	1		107/08/20	86%	79	126	0.77	58	46	3.89	1.1	無
219	1		107/08/29	70%	81	122	0.65	63	87	ND	0.63	無
220	1			57%	67	165	0.92	91	127	4.2	0.47	無
221	1			86%	61	230	1.87	94	48	2.51	1.89	有
222	1			60%	35	419	0.63	39	41	4.36	0.56	無
223	1			51%	65	115	1.34	54	48	4.06	0.72	有
224	1			51%	71	119	ND	65	109	ND	0.7	有
225	0			84%	65	133	1.43	48	62	4.38	0.89	無
226	1			84%	82	164	0.76	57	55	3.62	0.5	無
227	0			89%	58	197	0.84	53	40	3.8	1.92	有
228	1			82%	82	281	0.42	27	23	4.48	0.52	無
229	0			93%	63	84	0.52	30	21	ND	0.58	無
230	1			55%	58	139	0.71	61	101	ND	0.56	無
231	0	M3後拒絕回診		93%	57	66	1.66	80	50	2.66	0.92	有
232	0		108/04/24	84%	42	170	0.94	58	89	4.7	0.82	無
233	0			59%	65	112	1.7	202	183	2.89	0.7	有
234	1			48%	50	172	0.93	83	107	4.61	0.71	無
235	1			92%	50	242	0.75	22	17	ND	0.6	無
236	1			59%	76	77	1.7	82	122	3.76	0.66	有
237	0			86%	73	314	1	41	101	4.3	0.82	有
238	1			70%	50	208	0.8	52	95	ND	0.49	無
239	0		107/11/01	66%	58	118	1.87	67	112	4.14	0.82	有
240	0			56%	65	217	1.8	123	145	4.59	1.06	有
241	0			57%	67	235	1	99	123	4.61	1.09	無
242	0			60%	54	133	1.89	80	72	3.72	1.08	有
243	0			65%	58	142	1.07	49	31	4.52	1.69	無
244	0			95%	51	153	1.04	66	114	4.59	0.98	有
245	0			59%	44	116	1.58	44	54	4.49	1.15	無
246	0		107/10/09	93%	55	99	1.36	94	127	4.89	0.97	無
247	1		107/11/05	66%	66	111	1.32	235	225	3.95	0.93	有
248	0			59%	55	152	1.3	97	131	4.63	0.91	無
249	0			98%	56	95	0.93	67	97	4.4	1.21	有
250	1			71%	48	227	0.81	95	101	4.27	0.56	無
251	0			60%	49	101	0.98	40	27	4.08	0.68	有
252	1			59%	60	250	1	31	34	4.32	0.93	無
253	0			67%	63	223	0.75	27	27	4.77	1.72	有
254	0			95%	52	142	0.88	86	172	4.35	1.14	有
255	1			57%	52	187	1.03	33	35	ND	0.56	無
256	1			57%	75	64	1.16	148	149	3.84	0.8	有
257	1			57%	70	42	1.35	79	24	3.41	0.59	有
258	1			56%	61	76	1.41	217	253	ND	0.72	有
259	1			94%	61	116	0.77	132	121	4.1	0.61	有
260	1			54%	79	118	1.11	71	84	ND	0.53	有
261	1		108/02/01	91%	65	85	0.7	284	238	3.72	0.68	有
262	0			66%	60	238	0.68	21	16	4.2	0.83	無
263	1			68%	66	100	0.62	146	232	4.33	0.6	有
264	0			59%	67	206	0.58	50	35	4.23	2.66	無
265	1			56%	66	289	0.81	35	32	4.66	0.52	無
266	0			91%	57	185	1.12	36	44	4.43	0.48	有
267	0			59%	61	133	1.35	67	61	3.49	0.79	有
268	1			65%	58	129	0.65	24	21	ND	1.76	無
269	1			84%	54	166	0.47	41	61	4.4	0.54	無
270	1		107/09/10	55%	56	198	0.43	44	55	4.13	0.78	無
271	1		107/08/27	91%	58	118	0.71	50	35	3.53	0.83	有
272	1		107/09/17	93%	52	175	0.63	208	322	4.35	0.63	有
273	1		107/07/09	59%	67	181	1.06	122	203	4.27	0.44	無
274	0		107/09/12	59%	66	176	0.98	116	191	ND	1.02	無
275	1			94%	69	67	0.75	119	136	4.08	0.86	有
276	1			68%	78	233	0.69	62	79	4.14	1	無
277	0			59%	49	70	2.18	46	74	4.43	0.94	無
278	0			58%	68	100	1.37	78	91	ND	0.91	無
279	0			95%	54	238	1.11	24	29	4.31	1.06	無
280	1			60%	61	209	0.43	87	100	4.34	0.78	無
281	1		107/08/29	91%	59	69	1.51	178	139	3.34	0.67	有
282	0	M6沒回診		71%	61	119	1.53	103	122	5.28	1.15	無
283	1			59%	55	254	1.3	207	467	ND	0.62	無
284	0		107/08/03	93%	61	192	1.45	50	63	4.64	1.07	無
285	0			90%	41	158	0.73	77	116	4.66	1.08	無
286	1			86%	47	244	0.64	24	15	4.5	0.6	無
287	0		107/12/11	57%	43	33	3.08	80	70	3.41	0.58	有
288	0			64%	76	132	0.95	49	50	3.57	0.9	無
289	1		108/01/08	56%	75	229	0.7	23	19	4.32	1.46	無
290	1			51%	71	72	1.8	202	223	ND	0.69	有
291	0			71%	39	60	1.67	92	78	3.91	0.75	有
292	1			58%	67	146	0.87	83	65	4.03	0.66	無
293	1	105/12/26 expired(肺炎、膽囊炎、急性腎衰竭)		57%	68	99	1.11	122	141	3.64	0.52	有
294	1			85%	84	161	0.4	69	66	4.24	0.53	無
295	0			50%	49	210	1.3	65	103	4.7	1.02	無
296	1	M6沒回診		96%	76	121	0.77	89	124	4.3	0.69	無
297	1			47%	63	114	2.58	184	110	2.97	0.78	有
298	1		108/02/27	55%	38	108	1.46	52	60	4.54	0.64	有
299	0		107/08/15	60%	72	149	0.7	66	60	3.64	0.82	有
300	1			96%	64	42	1.19	49	37	3.64	0.62	有
301	1	M6沒回診		91%	59	95	0.83	177	170	4.2	0.68	有
302	0		107/09/06	88%	59	318	1.24	61	67	4.48	1.08	無
303	1			94%	68	138	1.08	71	98	4.35	0.66	無
304	1			55%	53	144	0.72	65	125	4.22	0.6	無
305	1			91%	57	200	0.21	74	82	3.42	1.07	有
306	0		108/03/08	55%	68	195	0.75	224	230	ND	0.89	無
307	1	M6沒回診		77%	56	156	0.76	51	63	4.14	0.8	無
308	0		108/01/10	47%	57	131	0.88	38.4	67.4	4.06	11.68	無
309	1			74%	84	99	0.76	133	87	3.03	0.77	有
310	0			87%	64	159	1.15	53	70	4.51	0.89	有
311	1		107/11/14	90%	71	145	0.88	102	90	4.02	1.09	無
312	0			57%	62	168	0.88	104	131	4.47	1.04	無
313	1		107/08/21	59%	57	164	1.1	47	57	ND	0.7	無
314	1		107/11/07	54%	59	211	0.61	118	195	3.97	0.68	無
315	1		107/07/24	81%	66	108	0.87	66	56	4.1	0.92	有
316	1			57%	58	83	0.48	58	60	4.52	0.68	無
317	0		107/09/17	53%	62	188	0.72	65	54	4.09	1.39	無
318	0		107/11/19	61%	64	197	0.53	93	106	4.12	0.83	無
319	1		107/10/25	57%	53	130	1.05	51	84	4.87	0.66	無
320	0			84%	80	46	3.55	76	54	3.97	0.94	有
321	0		107/07/19	50%	65	130	0.5	30.4	27.8	3.95	8.44	無
322	0			59%	41	271	1.76	27	28	4.57	0.78	無
323	1			56%	61	98	1.33	99	88	4.06	0.63	有
324	1			54%	64	67	1.41	72	67	3.27	0.62	有
325	0		107/11/29	56%	52	82	1.22	99	133	3.61	0.79	有
326	1		107/08/06	90%	72	107	1.11	69	63	4.77	0.67	無
327	0		108/04/01	65%	60	56	1.9	95	82	4.11	1.11	無
328	1			58%	66	109	0.84	42	38	4.56	0.68	無
329	0			85%	81	189	ND	25	25	4.66	2.31	無
330	1	6W 因EV bleeding住院後停藥, 106/09/20 expired		70%	66	270	0.71	115	72	3.52	0.49	無
331	0		108/01/07	83%	48	182	1.12	61	129	4.96	0.6	無
332	0			62%	70	131	0.82	62	108	4.46	1.08	無
333	1			51%	63	167	1.51	100	95	4.22	0.7	無
334	0			96%	68	133	0.88	32	31	4.36	0.64	無
335	1			64%	52	147	1.41	206	191	3.59	0.61	有
336	0			59%	60	184	1.28	57	43	4.56	0.82	有
337	1			64%	63	130	0.62	93	154	4.63	0.86	有
338	0			45%	62	211	1.83	209	193	3.83	0.85	無
339	0			62%	69	181	0.85	104	101	4.16	2.94	有
340	1			53%	74	132	1.11	144	91	3.01	0.71	有
341	0	M6沒回診		73%	44	153	1.03	64	104	4.68	1.09	無
342	0		107/10/11	57%	67	216	1.76	325	272	3.63	0.84	無
343	1		107/12/03	56%	51	233	1.29	40	57	4.67	0.68	無
344	0		107/07/10	54%	65	138	0.8	53	51	4.2	0.68	無
345	0			61%	67	237	1.15	49	74	4.57	1.17	無
346	1			55%	67	102	1.08	53	36	4.39	0.76	有
347	0			48%	69	167	1.24	62	78	4.87	1.3	無
348	1			87%	60	167	0.68	76	61	3.96	0.87	無
349	0			88%	43	205	0.86	20	26	4.61	9.75	無
350	0			57%	49	273	0.46	32	47	4.56	0.86	無
351	1			55%	74	67	1.37	59	34	4.13	1.23	有
352	1		108/01/25	68%	59	77	0.9	51	46	4.34	0.6	無
353	0			56%	79	123	1.29	112	95	4.29	1	有
354	1			57%	74	191	0.65	66	58	4.48	1.3	有
355	0			70%	66	106	0.94	58	94	4.2	2.07	無
356	1		107/10/18	60%	63	47	1.26	90	92	3.93	0.56	有
357	0			73%	59	187	0.82	52	116	4.47	1.02	無
358	0			53%	54	207	2.08	72	80	4.6	1.04	無
359	1			58%	81	137	0.69	35	24	4.21	0.97	無
360	1			53%	65	73	1.5	86	71	3.85	0.95	有
361	1			68%	69	125	0.85	53	52	4.32	0.66	有
362	1		107/05/02	64%	67	254	0.45	57	58	4.19	0.64	有
363	0			71%	55	127	0.7	35	45	4.8	1.07	有
364	1			52%	55	83	1.11	45	33	4.31	0.88	有
365	1	拒簽ICF		64%	62	75	1.65	42	50	4.32	0.53	有
366	0			57%	65	144	0.74	78	105	4.65	0.95	無
367	1		108/01/17	59%	63	133	0.33	203	224	4.84	0.55	有
368	0			82%	76	121	0.58	28	19	4.13	0.99	無
369	0		108/01/16	56%	63	223	0.58	17	18	4.32	9.5	無
370	0			59%	68	172	0.64	25	29	4.39	7.62	無
371	1			51%	66	142	1.58	25	20	4.83	0.63	無
372	0			61%	61	77	1.1	104	109	4.25	0.9	有
373	1		107/06/22	66%	59	91	1.03	136	162	4.6	0.6	有
374	1		107/11/26	60%	50	124	1.54	94	62	3.93	0.64	有
375	1		107/12/24	87%	56	66	2.37	241	230	3.52	0.7	有
376	1			61%	67	146	1.26	34	37	4.44	0.78	無
377	0			57%	55	119	1.02	119	203	4.1	0.6	無
378	0	治療結束Urine_Cr:659.39		59%	75	146	1.71	163	111	4.3	0.98	有
379	0			74%	43	131	1.24	69	84	4.56	0.96	有
380	1			59%	70	54	1.53	126	116	3.86	0.56	有
381	1		107/07/04	59%	59	174	1.02	81	111	4.5	0.49	無
382	1			53%	74	131	2.14	49	52	3.2	0.36	無
383	0		107/07/04	61%	49	219	1.01	19	14	4.72	0.97	無
384	1			53%	85	135	1.81	73	44	3.34	0.63	有
385	1			67%	83	131	0.77	156	170	3.68	0.67	無
386	1		107/09/27	55%	62	67	1.86	67	55	3.48	0.52	有
387	1			58%	71	90	0.71	48	33	4.2	0.6	有
388	1			60%	58	150	0.6	85	59	3.7	0.84	有
389	1			53%	54	102	1.43	36	46	4.41	0.54	無
390	0	治療結束Bil(T)(D):14.26、8.04		42%	55	207	2.83	73	43	3.65	0.69	有
391	1			86%	77	131	1.05	41	27	4.35	1.12	無
392	1			59%	69	187	ND	32	34	4.68	0.85	無
393	1			85%	63	138	0.84	59	78	4.66	0.59	無
394	0		107/10/02	59%	72	103	0.85	31	27	4.16	0.96	無
395	0		107/06/21	91%	54	123	1.02	43	46	4.79	1.3	無
396	1			51%	71	153	0.6	124	172	ND	0.79	有
397	1			73%	55	99	0.94	54	47	4.44	0.7	有
398	0			62%	71	159	0.87	65	68	4.63	0.77	無
399	0	M6沒回診		91%	50	227	1.37	29	41	4.66	0.82	無
400	0			96%	69	101	1.18	160	277	4.53	0.87	有
401	1			93%	73	216	0.94	52	62	4.6	0.59	有
402	1	106.07.20健保結案，8W結束用藥。 106.08.27 expired		85%	62	170	0.82	117	80	3.97	7.22	有
403	1			59%	57	300	0.55	60	64	4.26	0.59	無
404	0			57%	70	130	1.55	56	79	4.17	1.4	有
405	1		107/07/25	88%	59	105	0.86	117	207	4.85	0.64	無
406	0			57%	69	163	0.68	25	21	4.04	9.56	無
407	0			60%	66	184	1.07	106	81	4.16	0.72	有
408	0		107/08/16	59%	43	197	0.84	29	35	4.41	0.82	無
409	0			88%	61	288	0.9	38	54	4.76	0.84	無
410	1			60%	41	42	0.74	142	174	4.67	0.7	有
411	1			59%	68	135	1.54	102	71	3.92	ND	無
412	0		107/11/26	59%	72	100	0.92	35	38	4.29	1.03	無
413	1		107/10/29	88%	66	131	0.62	251	385	3.86	0.75	無
414	1		107/08/20	58%	56	179	0.64	69	72	4.34	0.54	有
415	1			59%	77	128	1.01	77	57	4.25	0.69	無
416	1		107/07/17	59%	55	111	0.93	131	139	4.09	0.49	有
417	1			59%	75	191	0.69	56	59	4.03	0.56	無
418	1			57%	78	173	0.74	33	24	5.16	0.65	有
419	0			86%	72	178	0.99	26	42	4.44	0.91	無
420	1			59%	69	165	0.54	37	29	4.37	0.8	有
421	1			57%	53	231	1.31	61	77	4.25	0.87	有
422	1			52%	61	91	1.24	98	42	4.22	0.79	有
423	0			59%	70	121	1.23	59	68	5.03	1.49	有
424	1			56%	70	100	1.25	196	166	3.73	0.71	有
425	1			59%	65	113	1	68	69	4	0.51	有
426	1			61%	62	107	0.4	28	20	3.84	0.84	有
427	1			59%	58	113	0.63	116	116	3.78	1.4	有
428	1			47%	70	142	0.93	66	56	4.4	0.76	無
429	1			92%	39	543	0.91	55	52	4.51	0.65	有
430	1		107/07/16	58%	73	104	1.06	81	39	4.47	0.73	有
431	0			50%	59	51	0.74	120	186	3.92	1.04	有
432	1			53%	67	107	1.05	93	76	3.66	1.01	有
433	0			56%	80	148	0.85	82	97	4.21	1	無
434	1			59%	60	131	0.75	79	84	4.46	0.71	無
435	1		108/05/31	56%	72	109	0.65	47	42	4.24	0.64	無
436	1			61%	45	103	0.86	103	124	4.34	0.59	有
437	0			60%	77	101	0.78	53	41	3.83	1.16	無
438	0		107/09/04	44%	38	270	0.8	31	44	4.8	1.1	無
439	1			60%	79	128	ND	160	100	3.62	0.91	有
440	0		107/08/02	87%	55	113	0.92	36	60	4.58	0.9	無
441	1			59%	72	191	0.53	39	40	4.46	0.64	無
442	0			56%	57	139	1.27	87	172	4.59	0.72	無
443	0		107/10/08	89%	58	205	0.79	34	32	4.6	1	無
444	1			89%	78	129	0.68	130	103	3.23	0.68	有
445	0		107/08/17	57%	69	165	1.01	62	75	4.62	1.04	無
446	1			54%	60	91	0.9	115	116	3.85	0.69	有
447	1			56%	63	99	1.47	194	199	3.73	0.56	有
448	1			58%	77	170	ND	41	39	4.29	0.71	無
449	1			56%	62	128	0.82	40	57	4.39	0.57	無
450	1		107/07/19	60%	75	190	1.43	44	41	3.34	0.61	無
451	1			56%	62	124	0.87	45	33	3.7	0.96	無
452	1		107/10/04	60%	71	50	1.42	52	58	4.45	0.67	有
453	0			59%	79	131	0.65	67	67	4.37	1.12	無
454	1			50%	81	90	0.95	89	74	3.69	0.78	有
455	0			57%	68	181	0.62	38	46	4.54	0.76	無
456	0			61%	52	102	0.54	24	17	4.92	0.83	有
457	0			60%	69	118	0.97	76	133	4.89	1.03	無
458	0		107/08/20	60%	63	185	0.91	312	196	3.82	1.04	有
459	1			60%	60	194	0.63	29	33	3.97	0.68	無
460	1			59%	54	74	0.5	41	48	4.64	11.24	無
461	1			61%	81	115	0.74	109	85	3.83	1.03	有
462	0			58%	82	295	0.79	44	37	4.23	1.97	有
463	0	第8週Bil(T)(D)21.07、11.94	108/02/25	52%	72	163	1.6	59	40	3.97	0.85	有
464	1		107/06/25	61%	68	93	0.77	43	41	4.44	1.08	無
465	1			59%	80	207	0.68	41	37	4.29	1.24	有
466	1			58%	75	255	1.87	53	56	4.43	0.73	有
467	0			57%	82	141	0.6	73	75	4.16	1.2	無
468	0			60%	65	60	1.86	177	133	3.87	1.19	有
469	0		107/11/02	62%	82	189	1.03	44	20	4.61	1.38	無
470	1		107/07/05	55%	77	87	1.48	140	118	4	0.67	有
471	0			84%	77	150	1.24	46	43	4.1	1.39	無
472	1			62%	76	73	1.28	67	44	4.2	0.75	有
473	0			60%	89	224	1.07	76	61	3.66	0.85	無
474	1			51%	75	109	1.22	50	28	3.93	0.64	有
475	1			62%	58	100	1.21	72	69	5.15	0.47	有
476	1		107/08/14	58%	63	127	1	64	65	4.31	0.51	有
477	0			53%	65	212	1.08	84	81	4.38	1.08	無
478	1			62%	67	227	0.9	45	29	3.96	0.79	無
479	0		107/09/10	61%	74	161	0.99	103	122	4.26	1.08	無
480	1		107/10/05	61%	66	202	0.47	57	56	4.46	1.26	有
481	1		108/01/07	67%	60	122	1.07	44	53	4.57	0.73	有
482	1		107/12/27	89%	66	156	1.47	104	104	4.47	0.77	無
483	0			45%	66	124	1.73	147	165	4.16	0.8	無
484	0			56%	50	108	1.35	156	148	3.97	0.61	有
485	0			61%	73	82	0.76	54	60	4.3	1.28	無
486	1			58%	79	134	0.89	51	50	4.27	0.82	無
487	1			59%	58	97	0.87	41	41	4.63	0.6	無
488	1			55%	77	100	0.54	114	85	3.74	0.83	有
489	0			44%	39	239	0.8	137	181	4.85	0.71	無
490	0			60%	44	189	0.74	113	224	4.48	0.82	有
491	1			60%	67	148	1.19	70	75	4.57	0.67	無
492	1		107/12/10	59%	72	171	0.68	37	33	4.29	0.73	無
493	0			61%	41	137	1.64	56	84	3.66	0.77	無
494	1			50%	61	135	0.69	65	70	4.29	0.78	無
495	1			61%	75	204	1.17	48	29	3.13	0.96	無
496	1			61%	69	178	0.93	78	88	4.09	0.72	無
497	0			60%	66	198	0.93	66	84	4.23	ND	無
498	1		107/07/19	60%	64	198	0.65	61	56	3.97	0.59	無
499	0			85%	70	140	0.7	39	38	3.95	2.05	無
500	1			60%	61	196	0.89	60	65	4.38	0.75	無
501	1			61%	62	197	1.2	121	98	4.7	0.99	無
502	1			62%	77	40	0.9	71	86	4.2	0.52	有
503	0			61%	46	195	0.85	27	24	4.72	0.84	無
504	0			59%	76	160	0.91	68	105	4.48	1.78	無
505	0		107/06/25	59%	55	261	0.77	75	97	4.52	0.84	無
506	0			58%	48	169	0.84	178	167	4.41	0.74	有
507	0		108/03/07	55%	29	94	3.15	66	67	4.38	0.53	無
508	0		107/09/06	91%	69	171	0.68	82	79	3.75	0.75	無
509	1			53%	56	193	0.45	48	48	4.45	0.77	無
510	0		107/07/09	57%	41	145	0.93	128	147	4.45	0.89	無
511	0		107/12/19	63%	61	104	1.34	55	63	4.69	0.88	無
512	1			89%	82	213	0.86	60	39	3.99	1.02	無
513	0			44%	70	130	0.92	18	12	4.08	1.1	無
514	0			55%	63	117	0.74	30	21	3.96	0.95	有
515	1		108/02/22	62%	70	188	0.86	46	47	ND	0.77	無
516	1			53%	62	160	0.67	57	64	4.33	0.69	無
517	0		107/07/12	61%	41	187	1.11	95	169	4.4	0.74	無
518	0		107/10/15	63%	66	134	0.77	41	37	4.4	0.98	無
519	1			53%	63	144	1.52	249	321	3.2	0.61	無
520	1			57%	64	138	0.71	135	164	4.57	0.61	有
521	1			96%	60	105	0.94	71	86	4.37	0.68	有
522	1			62%	51	170	0.81	109	133	4.48	0.6	有
523	1		107/12/21	53%	64	102	6.62	45	17	4.16	ND	有
524	1			59%	56	133	0.79	29	29	4.97	0.59	無
525	1			88%	57	134	1	190	259	3.94	0.55	無
526	1			94%	66	197	0.69	180	211	4.2	0.51	無
527	1			54%	62	255	0.63	25	21	4.89	0.62	無
528	1		107/11/23	62%	67	210	0.65	30	30	4.72	0.68	有
529	0		107/08/10	60%	75	54	0.84	61	44	3.48	0.77	有
530	1			60%	54	113	0.91	66	71	4.76	0.59	無
531	1		107/10/09	87%	80	144	0.9	37	35	4.3	0.5	無
532	1		107/11/29	63%	55	111	0.99	164	169	4.11	0.45	有
533	0		108/04/17	61%	51	140	0.6	69	100	4.9	0.9	有
534	1			62%	77	123	0.57	206	199	4.33	0.88	有
535	0		107/11/26	92%	57	208	1.4	45	55	4.89	1.12	無
536	0			67%	76	156	1.59	120	210	4.01	1.15	有
537	1			97%	66	192	0.42	50	60	4.47	0.8	有
538	1			61%	72	140	1.06	124	245	4.07	0.75	無
539	1			58%	60	148	1.03	75	123	4	0.94	無
540	1	M6後無Data		92%	71	327	0.46	29	30	4.41	1.12	無
541	0			72%	78	192	0.65	44	41	4.65	0.98	有
542	0			86%	62	130	0.51	45	97	4.48	2.37	無
543	0			70%	71	131	0.66	67	77	4.4	1.16	有
544	0			59%	50	209	0.78	46	57	4.78	0.83	有
545	1			56%	65	162	1.64	120	170	4.08	0.55	無
546	0			63%	40	248	0.87	119	109	4.65	0.84	無
547	0			60%	60	137	1.09	32	38	4.68	1.02	無
548	0		107/07/16	63%	41	253	1.16	32	39	5.31	1.05	無
549	1			48%	62	208	0.82	19	19	4.45	6.39	無
550	0			61%	50	180	2.31	40	42	ND	0.84	有
551	1			96%	64	172	0.73	80	104	4.33	0.63	無
552	1			96%	59	317	0.27	25	28	4.47	0.72	無
553	1		107/12/11	93%	55	177	0.91	100	112	4.52	0.59	有
554	1		108/05/28	91%	50	76	1.28	163	143	3.71	0.65	有
555	0		107/09/11	96%	77	111	1.59	107	94	3.59	1.15	有
556	0		107/09/11	97%	51	40	1.87	98	85	2.87	1.03	有
557	0			60%	54	125	0.65	150	109	4.49	1.5	無
558	0			95%	65	208	0.83	87	112	4.51	0.73	有
559	1			91%	76	141	0.84	68	55	4.29	1.11	無
560	1			88%	59	184	0.73	103	101	4.32	0.53	無
561	0		108/03/07	94%	65	150	0.83	124	223	4.58	0.74	有
562	0			64%	51	171	0.58	378	498	4.17	0.88	無
563	0			62%	55	196	2.28	146	113	4.49	1.26	無
564	0			95%	65	181	1.34	85	158	4.38	1.01	無
565	0			74%	71	137	0.58	79	70	3.92	0.99	無
566	0		108/03/07	65%	77	167	1.07	33	29	4.13	0.99	有
567	0			59%	58	103	0.94	37	35	4.21	1.7	無
568	1			62%	59	43	0.86	64	76	4.59	0.77	有
569	0		107/11/07	68%	70	140	1.41	44	36	4.53	0.71	無
570	0		108/03/28	59%	47	185	0.44	41	31	4.75	0.58	無
571	0			52%	44	115	2.34	254	12	2.73	0.64	有
572	0		108/02/11	81%	66	41	0.83	49	26	3.01	2.93	有
573	0			60%	77	183	1.28	116	81	4.4	1.34	無
574	0		108/02/22	95%	62	157	1.06	123	213	4.53	0.96	無
575	0			50%	67	124	0.93	71	93	3.89	0.81	無
576	1			59%	71	64	1.27	102	97	3.31	0.87	有
577	0		107/12/10	67%	67	202	0.55	36	31	4.36	0.82	無
578	0			94%	74	138	0.75	43	37	4.46	1.2	無
579	1			61%	63	125	1.08	50	48	3.97	0.51	無
580	1		108/03/11	63%	65	87	0.66	93	80	3.99	0.57	有
581	0			89%	46	134	0.72	100	127	4.4	0.86	無
582	1			91%	65	106	1.49	59	41	4.03	0.5	有
583	1			60%	55	76	2.43	92	89	2.83	0.81	有
584	1			60%	83	167	ND	51	45	5.13	0.68	無
585	1		108/01/28	83%	64	51	1.88	65	34	3.29	0.7	有
586	1			62%	68	175	0.8	74	67	3.9	0.63	無
587	0			60%	66	216	0.7	38	35	4.45	1.15	無
588	0		108/03/04	94%	76	138	1.39	60	71	4.16	1.17	有
589	0			49%	67	124	0.52	57	69	3.62	0.96	無
590	0			61%	70	236	1.1	81	70	4.09	1.21	有
591	0		107/12/07	95%	83	140	0.57	51	35	4.11	0.98	無
592	0			53%	60	191	0.87	69	83	4.56	1.69	無
593	1			57%	67	151	1.25	55	55	4.33	0.64	無
594	1		108/04/10	74%	63	142	0.9	54	72	4.44	0.58	有
595	1		108/03/08	88%	71	142	7.1	85	126	4.45	0.57	無
596	0			57%	47	190	0.66	73	146	4.54	0.79	無
597	1		108/03/08	40%	82	ND	0.92	ND	ND	4.97	0.87	無
598	1			57%	60	133	0.74	123	169	4.47	0.67	無
599	1			95%	58	76	0.92	38	56	4.33	0.65	有
600	0		108/03/28	59%	55	159	0.76	160	350	4.72	0.96	無
601	0			62%	72	184	1.06	101	127	4.18	0.92	無
602	0			54%	81	128	1.09	83	105	4.27	0.95	無
603	1			86%	67	142	0.69	113	138	4.34	0.66	無
604	0			61%	43	83	1.45	133	94	4.28	0.92	有
605	1			58%	82	60	0.71	44	32	3.39	0.86	有
606	0			61%	66	156	0.73	68	110	3.78	0.83	無
607	0			91%	77	256	0.91	42	22	3.13	3.66	有
608	1			57%	66	136	1.12	131	87	4	0.65	有
609	1			89%	63	79	1.39	75	59	3.76	0.62	有
610	1		108/02/12	61%	58	116	1.43	63	66	3.78	0.41	無
611	1			88%	64	123	0.57	67	41	3.6	0.92	有
612	1			58%	77	106	0.39	50	44	4.31	1.09	無
613	1			65%	59	214	0.91	39	55	4.45	0.57	無
614	1			91%	64	61	0.91	45	31	3.55	0.48	有
615	0			87%	71	87	1.1	49	49	4.21	0.76	無
616	1		107/12/20	95%	74	245	0.41	106	67	2.85	0.55	有
617	0			94%	66	146	1.02	53	68	4.7	1.11	有
618	1			94%	67	125	0.85	101	111	4.54	0.78	有
619	0		108/02/05	90%	63	218	1.16	38	27	4.11	0.78	有
620	1		107/11/02	65%	65	116	ND	ND	ND	ND	ND	無
621	1			92%	66	190	0.62	55	56	4.26	1.08	無
622	0			90%	68	67	2.23	131	87	2.73	0.93	有
623	1	Urine Cr-107/07/09(M3):525.54		92%	59	69	2.62	77	56	3.1	0.51	有
624	1			69%	66	55	ND	ND	ND	2.64	ND	無
625	1		108/03/18	91%	67	67	0.99	53	37	3.77	0.76	無
626	1			49%	61	59	0.68	44	41	4.05	0.77	有
627	1			91%	65	93	0.75	52	51	4.54	0.47	有
628	0			93%	58	118	0.91	31	26	4.32	ND	無
629	0			95%	66	188	0.25	67	81	4	1.05	有
630	1			96%	53	250	0.6	29	31	4.8	0.73	無
631	0			74%	59	166	ND	73	145	4.37	0.95	有
632	0			90%	64	268	1.12	62	58	4.23	1.34	有
633	1		108/05/31	96%	49	58	1.03	103	75	4.01	0.49	有
634	0			93%	61	147	0.8	189	204	4.5	0.91	無
635	1		107/11/14	97%	69	106	0.68	68	47	3.85	0.9	有
636	1			93%	73	244	0.78	104	121	3.64	0.86	有
637	1			88%	68	162	0.51	41	45	4.21	0.64	有
638	0			96%	68	140	0.48	43	49	3.93	1.18	有
639	0			97%	46	153	1.27	69	110	4.69	1.11	有
640	0		108/04/24	97%	48	204	0.77	56	145	4.27	0.84	無
641	0			90%	63	105	1.47	68	68	4.31	0.91	有
642	0			62%	80	136	0.79	20	16	3.94	8.99	有
643	1			92%	75	87	1.11	35	39	4.49	0.8	有
644	1			93%	54	169	0.61	30	39	4.63	0.51	無
645	1		107/11/06	97%	65	261	0.61	31	25	4.8	0.79	有
646	1			89%	70	194	0.61	75	97	4.35	0.71	有
647	1			90%	69	199	0.77	62	60	4.24	1.13	有
648	1			87%	33	316	0.69	30	36	4.72	0.71	無
649	0			97%	71	134	1.67	32	31	4.92	0.9	有
650	1			90%	66	183	0.6	61	74	4.43	0.86	有
651	1			91%	75	94	0.99	81	59	3.98	0.81	有
652	1			88%	64	143	0.86	83	116	4.51	0.63	無
653	1			88%	71	301	0.52	29	24	4.44	0.69	有
654	0			90%	74	134	0.99	83	119	4.68	0.89	無
655	1			91%	63	268	0.93	54	66	4.72	0.71	無
656	1			92%	68	77	0.87	39	35	4.2	0.54	有
657	0			92%	42	160	0.77	282	595	4.19	0.92	有
658	1	107.7中旬Expired		87%	82	177	0.58	35	19	4.55	0.83	無
659	0			94%	52	23	1.42	33	21	4.38	0.8	無
660	1			87%	52	255	0.53	22	24	4.75	0.77	無
661	1			95%	76	252	1.2	42	30	4.17	0.97	有
662	1			91%	77	192	0.56	41	33	3.74	1.6	有
663	1			97%	49	287	0.83	133	129	4.35	0.76	有
664	1			94%	78	134	1.1	93	57	3.1	0.82	有
665	1			98%	53	276	1.15	20	23	4.6	0.56	有
666	1			96%	52	329	1.02	21	23	4.59	0.47	有
667	1			97%	60	214	0.99	49	56	4.33	0.79	有
668	1			95%	71	122	0.83	48	46	4.73	0.6	無
669	0			87%	73	142	ND	91	104	4.13	0.87	有
670	0	rGT(2W-M3):1592,1781,1981,1769,2086,1700		74%	46	297	0.71	95	53	3.19	0.97	有
671	1			97%	56	163	0.92	155	236	4.47	0.84	無
672	1			96%	55	191	0.71	114	143	4.04	0.71	有
673	0			91%	74	129	0.71	26	19	4.53	1.09	無
674	0			88%	69	179	1.04	65	102	3.99	1.2	有
675	1			98%	64	157	0.94	41	26	3.93	0.5	有
676	1			94%	83	127	0.54	62	27	5.85	1.37	有
677	1			89%	66	365	0.6	62	56	ND	0.68	有
678	1			93%	83	265	0.81	66	59	4.64	0.73	無
679	0			98%	80	138	0.92	64	55	3.68	0.75	有
680	0			98%	68	65	1.63	209	149	3.91	0.71	有
681	1			96%	70	199	1.64	20	20	4.21	0.46	有
682	0	107.10.08(M6)-Bil(T)19.17/Bil(D)10.74 107.10.18Expired colonca meta		83%	67	131	1.62	68	56	4.49	1.11	有
683	1			98%	66	106	0.8	28	24	4.48	0.96	有
684	0		108/06/04	71%	63	179	0.5	26	37	4.5	13.38	有
685	0			95%	71	102	1.1	159	268	4.15	0.8	有
686	1			97%	87	122	0.92	93	83	3.37	0.99	有
687	0		107/11/07	94%	77	149	1.76	66	83	4.1	1.36	無
688	0		107/11/02	98%	67	190	0.82	49	51	4.43	1.06	有
689	1			92%	63	68	1.43	133	120	3.16	0.61	有
690	1			96%	61	120	1.68	71	110	4.3	0.7	無
691	1			91%	68	133	1.15	41	38	4.15	0.53	有
692	1			93%	71	99	1.24	43	30	4.2	0.59	有
693	1			72%	62	179	0.73	80	71	3.91	0.59	無
694	0			97%	83	129	0.68	93	87	3.91	0.93	有
695	1			96%	60	178	0.45	44	93	4.43	0.69	無
696	0			95%	44	214	1.05	43	87	4.52	0.77	有
697	1		107/11/16	98%	48	278	0.61	35	28	4.24	0.62	有
698	0			71%	54	271	0.78	31	38	4.58	0.63	無
699	0			85%	44	185	0.58	33	54	3.87	0.92	無
700	0			89%	50	255	0.5	24	31	4.53	1.03	有
701	1			83%	70	114	0.97	93	169	4.22	1.02
702	1			96%	55	39	0.64	124	358	3.95	0.58	無
703	1			68%	73	158	0.82	99	81	3.97	0.54	有
704	1			66%	70	223	0.83	32	35	4.28	0.61	有
705	0		108/05/02	97%	67	150	0.63	120	129	4.37	1.1	無
706	1		108/05/02	72%	67	177	0.9	57	53	4.45	0.83	有
707	0			95%	43	115	1.29	118	209	5.14	0.82	無
708	0			68%	64	82	1.13	94	97	4.14	0.91	有
709	0			94%	41	218	0.89	58	120	4.42	0.95	無
710	0			94%	66	96	0.76	114	42	4.18	1.49	有
711	0			93%	36	436	1.36	20	20	4.42	0.61	無
712	1			98%	48	286	0.82	21	20	4.57	0.66	無
713	0			96%	59	93	1.48	74	64	3.45	0.86	有
714	0		107/07/16	91%	43	172	0.41	18	19	4.27	ND	無
715	0		107/07/17	97%	51	134	1.06	193	238	3.96	0.86	有
716	1			97%	79	151	0.59	78	94	4.14	0.67	無
717	1			94%	52	134	0.74	40	48	4.42	0.55	有
718	0			92%	75	179	0.35	49	45	4.47	1.01	有
719	1			96%	63	111	1.98	100	58	3.09	0.55	有
720	0			75%	56	202	0.72	59	80	4.24	0.72	有
721	1			96%	73	153	0.77	62	49	3.98	1.02	有
722	0			93%	56	203	1.19	74	117	4.5	0.95	無
723	1			97%	67	49	0.84	111	140	4.2	0.71	有
724	0			96%	56	163	0.88	87	166	4.6	0.97	有
725	0			92%	61	237	1.25	57	37	4.18	1.67	有
726	0			96%	56	197	1.35	31	30	4.29	0.95	有
727	1			74%	71	98	ND	82	78	ND	ND	無
728	1			86%	76	170	0.6	101	87	3.92	0.9	無
729	1			57%	66	157	1.26	156	224	4.22	0.58	無
730	0			85%	58	175	1.01	35	48	5.2	0.89	無
731	0			57%	55	181	0.7	31	25	3.85	0.68	無
732	1			64%	61	265	0.94	33	37	4.39	ND	無
733	0			66%	52	187	0.89	51	67	4.79	0.88	無
734	1		108/01/25	65%	39	236	1.63	42	38	4.46	0.82	無
735	1		107/12/07	67%	66	141	0.75	33	33	4.38	0.7	無
736	1			64%	65	235	0.81	40	46	4.44	0.54	無
737	1			67%	44	260	0.75	32	28	4.6	0.55	無
738	1			62%	73	220	0.96	38	36	4.41	0.49	無
739	1		107/12/10	88%	51	236	1.15	28	12	ND	0.61	無
740	1		108/01/07	65%	60	167	1.03	42	40	ND	0.57	無
741	0			66%	37	310	1.05	27	27	ND	0.83	無
742	1		107/12/24	91%	53	162	1.02	53	67	4.78	0.75	無
743	1			68%	65	335	1.03	52	62	4.52	0.53	無
744	1		107/11/20	69%	67	261	0.61	64	58	4.83	0.67	無
745	1		108/01/25	68%	46	201	0.62	39	33	4.79	0.59	無
746	1			65%	39	286	0.64	39	46	ND	0.61	有
747	1			66%	47	257	1.68	26	27	ND	0.8	有
748	1			66%	62	235	0.67	22	23	ND	0.69	無
749	0			67%	45	182	1.74	36	40	4.63	0.97	無
750	0			67%	54	237	1.19	50	60	ND	0.87	無
751	1			66%	40	243	0.75	19	17	ND	0.79	無
752	0			66%	36	191	0.84	31	52	4.53	0.91	無
753	1			93%	64	234	0.41	56	65	4.12	0.8	有
754	1			96%	67	124	1.13	36	28	4.33	0.69	無
755	1			97%	55	125	1.2	20	20	4.44	0.52	有
756	1			97%	65	76	1.65	72	25	3.47	0.65	有
757	1			92%	59	190	0.73	44	93	4.56	0.57	無
758	0			91%	58	160	1.11	32	37	4.11	0.94	無
759	1			97%	74	140	0.6	33	29	4.79	1.05	無
760	0			96%	63	254	1.3	103	144	4.08	0.73	無
761	1			98%	81	128	1.65	50	35	3.86	0.63	有
762	0			94%	57	180	0.71	61	81	4.56	0.92	無
763	0			97%	61	220	1.11	32	48	4.81	1.06	無
764	0			82%	75	134	1.29	25	25	4.8	1.59	無
765	1			95%	41	354	0.54	76	178	4.77	0.56	無
766	1			89%	74	184	0.85	29	34	4.33	0.71	有
767	1			94%	70	50	1.94	90	82	4.46	0.58	無
768	1			96%	70	159	0.78	39	32	4.65	0.8	有
769	0			95%	66	176	0.85	53	86	4.55	1.08	無
770	0			97%	68	182	1.04	64	117	4.56	1.49	無
771	1			96%	71	173	0.54	76	134	4.6	0.81	有
772	1			96%	73	178	0.82	56	33	3.38	0.69	有
773	0			95%	63	73	0.74	42	62	4.23	0.92	有
774	0			93%	63	273	1.78	38	30	4.22	0.76	有
775	1			89%	76	125	1.06	71	48	3.49	0.9
776	1			94%	64	226	0.67	45	51	4.43	0.7	有
777	0			93%	65	187	1.04	39	41	4.76	0.94	有
778	1			93%	58	206	0.69	73	98	4.29	0.66	有
779	1			96%	59	137	1.08	24	28	4.11	1.38	有
780	0			88%	54	88	1.55	69	60	4.79	1.05	有
781	1			92%	72	177	0.39	68	68	4.03	0.47	有
782	1			94%	64	213	1.55	44	47	4.49	0.6	有
783	0			90%	52	225	0.51	38	36	4.18	1.1	無
784	0			96%	73	162	1.44	71	95	4.47	0.89	有
785	1			94%	63	151	1.16	92	91	4.3	0.61	有
786	0			74%	63	150	0.46	93	130	4.1	0.98	有
787	1			92%	48	54	0.64	57	45	4.23	5.65	有
788	0			95%	40	68	2.38	404	211	4.25	1.02	有
789	1			94%	60	100	1.06	78	91	4.04	0.83	無
790	1			94%	78	230	2.2	117	104	3.9	0.64	無
791	1			90%	54	222	0.61	42	23	2.37	1.36	有
792	0			91%	73	207	0.77	41	42	4.11	1.71	有
793	1	107/10/16 expired		53%	63	125	1.05	55	54	4.1	1.05	無
794	0			95%	78	67	1.17	30	26	5	2.03	有
795	0			95%	65	195	0.57	41	57	4.07	0.85	有
796	0			92%	58	170	0.51	43	53	4.38	0.96	無
797	1			87%	69	194	0.57	117	148	3.45	0.91	無
798	1			93%	70	133	0.61	130	211	4.14	0.61	有
799	1			93%	64	263	0.62	46	61	4.38	0.79	無
800	1			92%	56	128	0.67	161	159	4.44	0.78	有
801	0			96%	69	243	0.77	26	19	4.81	0.91	無
802	1			98%	58	136	0.59	67	84	4.2	0.65	無
803	0			38%	39	64	5.4	122	42	2.7	0.93	有
804	1			94%	64	127	0.95	52	59	4.1	0.7	無
805	1			92%	40	210	0.34	54	100	4.59	0.69	無
806	0			96%	63	117	1.11	47	69	4.39	1.12	無
807	1			66%	61	60	0.63	112	155	4.4	0.82	有
808	1			88%	80	206	0.53	32	17	4.17	1.69	有
809	0			93%	68	119	0.9	26	14	4.46	0.96	無
810	0			90%	55	142	0.62	84	148	4.15	0.86	無
811	0			92%	79	194	1.01	39	23	4.19	1.55	無
812	0			96%	74	141	1.56	319	298	3.81	0.97	有
813	1			93%	44	100	1.11	131	148	4.58	0.88	有
814	0			95%	49	107	1.27	80	91	4	0.81
815	0			95%	60	64	1.46	137	98	3.52	0.93	有
816	1		107/10/01	90%	56	191	1.08	94	157	4.54	0.62	無
817	1			88%	58	7	1.29	47	80	3.92	0.5	有
818	1			87%	71	132	0.76	31	24	4.21	0.79	有
819	0			93%	74	124	0.82	46	71	4.84	0.94	無
820	1			88%	62	104	1.04	105	183	5.12	0.62	有
821	0			95%	79	205	0.98	74	87	4.39	0.92	有
822	1			94%	74	168	0.91	29	22	4.63	0.44	無
823	0			96%	68	198	0.5	23	17	4.73	1.77	無
824	1			92%	55	131	0.71	191	232	4.02	0.86	有
825	1			87%	62	121	0.6	49	44	4.08	4.33	無
826	0			95%	66	132	1.19	83	86	4.26	0.86	有
827	0			97%	76	130	0.72	50	45	4.76	0.81	無
828	1			85%	69	124	0.76	147	179	4.46	6.08	有
829	1			96%	66	66	0.82	140	137	4.06	0.75	有
830	1			70%	56	208	0.69	103	150	4.52	0.54	無
831	1			89%	68	110	0.59	80	65	4.05	0.63	無
832	0			96%	49	181	1.54	38	55	4.68	0.84	無
833	1			60%	73	175	0.77	47	82	4.39	0.8	無
834	1		107/12/07	61%	78	111	1.05	30	27	4.04	0.63	無
835	1		107/08/02	59%	75	179	1.47	40	36	4.43	0.86	無
836	0			97%	75	253	0.53	84	109	4.77	1.3	無
837	0			96%	42	206	2.38	375	549	3.76	0.9	無
838	0			95%	33	196	0.58	37	48	4.38	0.67	有
839	0			94%	28	448	0.74	37	38	3.41	0.94	無
840	1			36%	66	134	0.56	37	30	4.48	0.86	無
841	1			86%	79	149	0.61	39	31	4.33	0.63	無
842	0			95%	41	133	0.37	206	178	4.18	0.95	有
843	0			93%	49	129	0.83	143	185	4.01	0.85	有
844	1			93%	49	29	0.69	43	48	4.72	0.68	有
845	1			88%	67	115	2.06	111	78	2.73	0.79	有
846	0			92%	79	92	0.87	32	31	4.65	0.83	無
847	1			92%	76	107	0.71	52	67	4.58	0.53	無
848	0			91%	41	138	0.76	118	102	4.43	0.8	無
849	1			96%	79	137	0.78	42	29	4.72	1.05	無
850	1			91%	75	148	0.4	26	27	4.01	2.35	有
851	1			85%	65	152	0.66	40	37	4.49	0.54	無
852	1			88%	62	200	0.72	53	64	4.57	0.77	有
853	0			93%	61	142	0.67	45	109	4.77	1.18	無
854	1			72%	72	80	0.98	127	205	4.35	0.81	有
855	0			57%	21	185	0.5	114	207	5.1	0.46	無
856	0			90%	51	217	1.1	43	61	4.5	1.03	有
857	0		107/07/05	90%	44	39	0.9	44	46	4.5	1.17	有
858	0		107/08/10	90%	23	292	2.4	42	78	4.6	0.97	無
859	1		107/07/20	95%	62	98	0.9	94	90	4.1	1.78	有
860	0		107/08/31	95%	45	146	1.7	88	127	4.9	0.86	無
861	0		107/06/02	99%	61	311	0.8	27	15	4.3	1.04	有
862	0	原PS029健/P661健	107/09/10	98%	81	98	1.3	39	40	4.3	0.67	有
863	0		107/09/05	100%	62	125	0.9	60	63	4.7	1.04	無
864	0		107/08/28	96%	72	141	1.2	63	63	4	0.98	有
865	0		107/06/27	95%	58	178	1.3	43	52	4.4	0.79	無
866	0		107/08/03	97%	81	181	1	67	72	4	0.89	有
867	1		107/09/11	97%	54	180	1.1	50	33	3.8	1.02	有
868	1			97%	57	51	0.8	37	27	4.2	0.78	有
869	0		107/08/14	95%	68	219	0.7	34	42	4.1	1.2	無
870	1		107/07/24	96%	63	149	0.6	36	52	4.6	0.7	有
871	0		107/09/07	94%	59	189	0.8	107	147	4.5	1	有
872	1		107/06/22	70%	74	202	0.6	29	26	4.5	0.71	有
873	0		107/06/27	95%	61	287	1.2	30	24	4.5	0.73	有
874	0			100%	70	115	0.5	93	99	4.7	0.7
875	1		107/06/25	99%	63	237	0.8	134	178	4.6	0.76	有
876	1		107/07/09	96%	66	199	0.3	55	64	4.3	0.61	無
877	1		107/07/12	97%	82	304	0.7	88	100	4.2	0.79	無
878	0		107/07/24	96%	34	129	2.7	54	104	4.8	0.78	有
879	1		107/07/17	100%	75	208	0.9	128	130	4.4	0.91	有
880	1		107/08/24	96%	57	262	0.5	49	70	4.4	0.76	無
881	0			99%	71	141	1.7	35	28	4.4	1.92	無
882	0		107/08/08	95%	41	214	1	25	38	4.8	1.23	無
883	0		107/08/24	96%	64	185	0.6	21	15	4	0.67	有
884	0		107/07/02	97%	51	271	0.9	34	41	5	0.85	有
885	0	IF-1292	107/06/29	92%	68	124	0.74	170	239	4.04	1.9	無
886	0		107/07/04	62%	69	89	2.12	215	94	3.34	2.72	有
887	1		107/07/09	68%	59	147	1.65	61	58	4.26	0.86	無
888	0		107/07/09	89%	70	162	1.88	60	55	4.23	1.11	有
889	0		107/07/09	87%	65	176	0.92	25	30	4.39	1.48	無
890	0		107/07/13	59%	72	197	1.29	33	45	3.99	1.45	有
891	0		107/07/13	91%	63	95	1.06	66	84	3.33	0.85	有
892	1		107/07/16	91%	61	153	1.61	143	169	4.11	0.9	有
893	1		107/07/16	66%	78	191	0.93	45	55	4.27	0.8	有
894	0		107/07/16	88%	75	161	0.67	40	37	3.82	2.35	有
895	1	IF-1573	107/07/18	92%	64	188	1.65	50	30	4.72	0.81	無
896	1	IF-1281	107/07/18	94%	65	213	0.65	179	239	3.88	0.81	無
897	1		107/07/18	87%	66	94	0.84	29	22	3.96	1	有
898	1	IF-0518	107/07/18	67%	72	53	1.7	118	82	3.5	0.78	有
899	1	IF-0485	107/07/18	89%	55	280	0.91	65	76	4.32	0.72	有
900	1	IF-1510	107/07/20	93%	59	228	0.96	62	70	4.25	0.81	有
901	0	IF-1575	107/07/20	91%	44	214	1.17	32	33	4.15	0.92	有
902	1		107/07/20	93%	42	155	0.69	18	43	3.95	0.69	有
903	1	IF-1522	107/07/20	94%	79	196	1.06	48	45	3.96	1.06	有
904	0		107/07/23	93%	37	265	2.4	21	25	4.5	1.02	無
905	0	IF-1589	107/07/25	92%	67	201	1.33	101	127	4.37	1.17	有
906	1		107/07/25	90%	76	63	1.08	92	91	4.07	0.91	有
907	1		107/07/25	92%	61	93	1.25	125	134	3.85	0.79	有
908	0	IF-1444	107/07/25	70%	56	87	1.86	46	37	4.54	0.96	有
909	0		107/07/25	93%	71	164	1.74	71	86	4.13	0.84	無
910	1	IF-0857	107/07/30	88%	61	252	0.76	36	37	4.22	0.82	有
911	0		107/07/30	91%	72	229	0.7	43	43	3.89	1.24	有
912	0		107/07/30	84%	54	152	1.26	71	103	4.36	1.07	無
913	1		107/07/30	90%	76	98	0.72	171	150	3.61	0.83	有
914	1		107/08/01	65%	55	180	0.91	152	152	3.88	0.88	有
915	1	IF-0864	107/08/01	67%	58	40	1.22	61	69	4.18	0.73	有
916	1		107/08/01	90%	57	100	1.89	107	148	4.3	0.8	有
917	1	IF-0727	107/08/08	93%	58	132	1.44	29	21	4.19	0.99	有
918	0		107/08/10	92%	75	155	1.41	76	68	4.45	1	無
919	1		107/08/10	92%	67	153	1.11	35	28	4.08	0.81	有
920	0		107/08/10	92%	69	63	1.89	48	26	3.58	0.99	有
921	1	IF-0599	107/08/10	65%	75	163	1.1	97	128	4.27	0.97	無
922	1	IF-0779	107/08/15	91%	64	219	1.24	111	129	4.2	0.78	無
923	1		107/08/15	93%	65	96	0.9	91	123	4.14	0.81	有
924	0		107/08/22	65%	68	159	1.5	199	225	3.71	0.98	有
925	1	IF-0993	107/08/22	92%	78	67	0.81	203	226	3.7	1.03	有
926	1		107/08/24	88%	71	140	1.22	195	199	3.59	1.05	有
927	1		107/08/27	91%	67	68	0.68	63	61	3.68	1.02	有
928	1		107/08/27	93%	61	210	1.44	24	35	4.41	0.98	有
929	0		107/08/27	92%	76	144	0.95	86	134	3.9	1.48	無
930	0		107/08/29	89%	71	230	1.04	68	99	4.27	1.13	有
931	0		107/08/29	94%	74	73	1.22	38	30	3.79	1.44	有
932	1	IF-00067	107/08/29	92%	63	214	0.71	32	23	4.57	0.78	有
933	1		107/08/29	93%	70	109	0.98	98	69	3.99	0.93	有
934	1	IF-0507	107/09/03	90%	63	144	0.57	99	111	4.18	0.83	無
935	1		107/09/05	68%	67	43	1.59	29	18	3.85	0.86	有
936	1		107/09/05	89%	65	113	1.15	44	50	4.24	0.74	有
937	0		107/09/05	92%	78	171	1.08	31	44	4.18	1.2	有
938	0		107/09/05	92%	50	73	0.98	141	262	3.84	1.1	有
939	0		107/09/05	68%	49	216	1.86	24	36	4.51	1.05	無
940	0		107/09/06	65%	58	82	1.35	56	93	3.67	0.89	有
941	0		107/09/03	60%	57	127	1.51	43	56	4.34	1.17	無
942	0	IF-0483	107/09/12	66%	69	206	1.22	27	34	4.43	1.09	無
943	0		107/09/12	64%	51	216	1.12	133	257	4.45	1.1	有
944	1		107/09/12	92%	49	148	0.51	23	19	3.87	11.04	有
945	1		107/09/19	91%	77	75	2.1	92	49	2.76	0.8	有
946	0	IF-1155	107/09/28	94%	72	243	1.15	69	58	4.54	1.01	有
947	0			92%	74	175	1.19	105	165	4.05	0.98	無
948	1		107/10/05	88%	65	248	1.14	42	37	4.25	0.94	有
949	1	IF-0468		65%	68	158	0.74	30	25	3.68	0.65	有
950	0		108/05/29	86%	68	146	0.62	103	127	4.25	0.98	無
951	0	IF-0471		60%	70	145	1.26	123	129	4.01	0.87	有
952	0	IF-0474		88%	56	225	0.58	45	73	4.32	1.14	無
953	0	IF-0476		59%	58	228	0.51	90	87	4.13	0.9	有
954	1	IF-0477	107/12/05	60%	55	236	0.92	30	35	4.03	0.74	有
955	0	IF-0482		89%	67	177	0.79	51	65	4.39	1.24	有
956	1	IF-0510	107/11/02	87%	46	307	0.47	38	48	4.17	0.83	無
957	1	IF-0487		65%	58	217	0.92	56	70	4	0.82	有
958	1			65%	67	322	1.13	34	43	4.07	0.77	無
959	0			64%	67	151	0.47	46	32	4.06	1.26	有
960	1	IF-0565		89%	72	83	1.03	116	160	4.11	0.95	有
961	0	IF-0570		64%	79	299	1.1	109	170	4.29	1.73	無
962	0	IF-0571		65%	52	157	1.86	63	75	4.39	1.32	有
963	1	IF-0586		65%	68	313	0.76	33	30	4.07	0.91	無
964	0	IF-0598		90%	40	136	2.57	64	122	4.47	1.15	有
965	0	IF-0600	107/12/27	67%	63	87	0.61	42	44	4.1	0.87	無
966	1	IF-0644		92%	61	96	1.56	110	118	4.31	0.76	無
967	0	IF-0645		62%	76	150	1.06	43	58	4.29	1.06	無
968	0	IF-0647		88%	42	224	3.13	23	31	4.37	1.03	有
969	0	IF-0648	108/04/08	88%	39	197	1.01	84	107	3.97	0.87	有
970	0	IF-0655		91%	37	215	1.29	34	52	4.25	0.89	無
971	1	IF-0658		66%	54	170	1.23	56	62	4.11	0.69	有
972	1	IF-0658		91%	63	188	1.19	36	29	4.25	0.93	有
973	1	IF-0696		82%	66	171	1.55	57	80	4.27	0.86	無
974	1	IF-0697		69%	62	156	1.33	32	38	4.09	0.97	有
975	1			64%	74	226	0.65	48	73	4.31	1.62	有
976	1	IF-0700		90%	79	127	0.82	57	43	4.25	1.06	有
977	0	IF-0723		61%	72	150	1.04	43	72	4.08	1.57	有
978	0			91%	74	162	0.71	112	99	3.86	1	無
979	0			91%	51	255	1.84	43	62	4.25	1.11	無
980	1	IF-0726		90%	71	248	1.26	67	66	4.3	0.8	有
981	1			92%	66	97	1.56	97	83	3.83	0.7	有
982	1	IF-0776		91%	61	163	0.82	113	93	3.82	2.35	無
983	1	IF-0777		90%	82	112	0.86	177	132	3.55	0.87	有
984	1	IF-0778		91%	79	107	1.17	107	120	3.91	1.14	有
985	1	IF-0780		91%	63	103	1.08	113	99	3.88	0.9	有
986	1	IF-0782		90%	68	89	1.98	180	127	3.18	0.67	有
987	1	IF-0783	107/10/15	93%	72	139	0.92	51	46	4.08	1.32	有
988	1	IF-0792		61%	65	155	0.58	48	54	4.21	0.75	有
989	0	IF-0794		67%	40	227	1.37	30	51	4.35	0.86	有
990	0		107/11/30	89%	67	154	1.23	157	276	4.12	1.12	無
991	1			91%	67	42	1.82	51	53	3.95	0.79	有
992	0	IF-0838		64%	68	206	1.02	63	93	4.11	1.42	有
993	1	IF-0840		88%	70	81	1.11	196	178	3.64	0.75	有
994	1			93%	77	98	0.55	134	123	4.31	0.69	有
995	1			92%	70	216	0.36	27	17	4.05	0.88	有
996	0			93%	49	182	1.1	35	36	4.31	0.93	有
997	1			89%	70	98	0.84	112	66	3.35	1.09	有
998	0			88%	58	127	0.88	42	71	4.53	0.89	無
999	0	IF-0847		69%	65	161	1.37	23	26	4.46	0.86	有
1000	0	IF-0860		68%	75	252	0.44	25	24	4.11	1.07	有
1001	1		107/11/05	93%	79	123	1.03	98	96	3.89	0.78	有
1002	1			92%	56	63	1.05	35	20	3.04	0.78	有
1003	1	IF-0865	107/12/05	67%	68	145	0.67	29	32	3.95	0.85	有
1004	1	IF-0978		92%	37	302	0.58	25	31	4.37	0.75	有
1005	0	IF-0979		70%	69	423	0.28	50	53	3.88	9.53	有
1006	1	IF-0980		93%	57	145	1.4	381	415	3.8	0.76	有
1007	1			94%	56	54	1.58	77	40	2.98	0.98	有
1008	0	IF-0983		88%	53	179	0.74	105	182	4.39	1.07	有
1009	1			95%	69	320	0.73	18	14	4.02	1.03	有
1010	0	IF-0986		70%	55	116	1.01	24	21	4.62	1.2	無
1011	1			95%	69	195	0.98	20	23	4.05	1.24	無
1012	1	IF-0994		69%	63	247	1.32	45	31	4.71	1.03	有
1013	1	IF-1074		92%	73	52	1.4	158	136	3.69	1.07	有
1014	0	IF-1075		88%	56	187	0.74	104	189	4.28	1.02	有
1015	1	IF-1076		88%	49	311	0.56	16	9	4.26	0.77	有
1016	1		107/10/17	91%	67	139	1.19	100	118	4.29	1.01	有
1017	0	IF-1080		69%	82	155	1.2	41	35	3.87	1.94	無
1018	0	IF-1081		94%	66	190	0.68	77	121	4.63	1.04	無
1019	1	IF-1082		92%	72	163	1.41	39	64	4.16	0.82	有
1020	1	IF-1088		66%	56	153	1.33	39	51	4.25	0.9	有
1021	0		107/11/28	93%	47	76	2.99	142	141	3.56	0.83	有
1022	1	IF-1129		69%	73	163	0.97	83	121	4.16	0.74	有
1023	0	IF-1130		58%	71	180	0.92	86	87	4.24	0.99	無
1024	0			64%	77	290	1.94	101	140	3.95	1.63	有
1025	1	IF-1132	107/10/31	90%	54	322	0.79	26	18	4.53	0.73	有
1026	1	IF-1134	107/11/02	93%	83	220	0.72	63	67	4.31	0.89	有
1027	0	IF-1138		68%	62	49	0.74	35	37	4.04	1.61	有
1028	1	IF-1146		92%	67	180	1.22	43	65	4.26	0.74	有
1029	1	IF-1150		92%	77	144	0.56	65	55	4.59	0.78	有
1030	0			69%	46	111	1.07	90	144	4.03	0.87	有
1031	1	IF-1152		93%	69	252	0.63	20	17	3.26	2.38	無
1032	0			93%	58	219	1.18	179	193	4.43	1.13	有
1033	1			93%	65	43	1.01	117	90	3.93	0.78	有
1034	1	IF-1201	107/11/28	93%	40	278	0.75	41	46	4.3	0.73	有
1035	1	IF-1202	107/11/21	94%	58	175	1.48	44	85	4	1.01	有
1036	0	IF-1205	107/11/30	68%	72	90	1.88	53	35	3.2	0.9	有
1037	0			92%	74	148	1.01	35	35	4.29	1.24	有
1038	0	IF-1209		92%	61	132	1.41	44	30	4.37	1.31	有
1039	1			91%	56	111	3.16	51	14	2.23	1.12	有
1040	0	IF-1286	107/10/15	93%	84	96	1.5	83	85	3.78	1.39	有
1041	0			92%	64	168	1.61	46	46	4	0.94	有
1042	1	IF-1288	107/10/17	92%	76	78	1.24	88	64	3.76	1.12	有
1043	1	IF-1290	108/04/03	67%	74	101	0.97	77	92	4.15	1.03	有
1044	1	IF-1291		92%	70	201	0.96	37	40	4.34	0.74	無
1045	1	IF-1293		87%	66	81	1.73	76	82	4.37	1.06	有
1046	1			93%	63	113	0.92	169	167	4.26	0.64	有
1047	1	IF-1425		67%	67	143	1.19	78	107	4.4	0.81	有
1048	1			67%	75	124	0.86	97	103	3.91	0.66	有
1049	1		107/11/02	93%	67	224	1.16	27	30	4.13	0.67	有
1050	1	IF-1430		93%	78	129	0.66	65	53	4.13	0.92	有
1051	1			92%	40	192	0.79	27	29	4.15	0.88	無
1052	1			88%	74	233	0.78	22	22	4.42	0.67	有
1053	1		107/11/05	67%	72	61	0.69	125	114	4.24	0.85	有
1054	1			93%	78	134	0.78	181	162	3.76	0.79	有
1055	0	IF-1436		86%	24	270	1.05	70	136	4.65	0.93	無
1056	1			87%	83	172	0.83	63	36	3.45	1.07	有
1057	1	IF-1440		92%	40	222	1.95	31	28	4.27	0.9	有
1058	0	IF-1443		61%	54	80	2.87	86	58	3.37	0.97	有
1059	0			82%	64	289	0.58	23	21	4.39	1.5	無
1060	0	IF-1451		92%	42	213	1.13	36	37	4.54	1	無
1061	1			92%	85	136	0.77	28	22	3.72	1.03	無
1062	1	IF-1454		88%	62	177	1.16	28	31	4.23	0.84	有
1063	0			93%	44	298	0.65	22	35	4.49	1.68	有
1064	1	IF-1509	108/02/01	69%	56	179	0.81	18	15	4.02	0.82	有
1065	0	IF-1513		70%	55	199	1.2	79	132	4.36	1.01	無
1066	0			86%	55	103	1.87	64	56	3.5	0.7	有
1067	1			92%	66	148	1	134	188	3.89	0.65	有
1068	1	IF-1585		87%	57	217	0.64	35	34	4.4	0.76	有
1069	0	IF-1672		89%	62	47	1.16	285	318	3.67	0.97	有
1070	1			91%	61	45	1.63	70	59	3.73	0.83	有
1071	1	IF-1715		91%	61	168	1.03	42	38	4.65	0.96	無
1072	0	IF-1716		89%	48	274	0.65	22	16	3.87	0.97	無
1073	1		107/11/14	92%	66	109	0.96	73	80	3.96	0.89	有
1074	1				60	160	1	71	79	4.14	1.04	無
1075	0	IF-1723	107/11/16	93%	42	148	0.63	25	27	3.86	11.77	有
1076	1	IF-1280		92%	71	159	1.47	23	15	4.28	0.72	無
1077	0	IF-1718		93%	70	87	1	89	80	3.55	6.58	有
1078	1	IF-1719		90%	81	175	0.78	40	28	4.19	0.9	無
1079	1	IF-1720		92%	58	251	0.98	103	123	4.4	0.87	有
1080	0		108/02/20	91%	52	337	0.6	36	25	4.14	0.86	無
Mean	616				62.8917	161.495	1.02346	73.6609	80.873	4.19953	1.08058	565
SD	464				11.2304	70.868	0.539874	51.108	64.7861	0.443527	1.27869
