# Supplementary material for: Concordance of SVR12, SVR24 and SVR durability in Taiwanese chronic hepatitis C patients with direct-acting antivirals
Source: PLoS One. 2021 Feb 4;16(2):e0245479. doi: 10.1371/journal.pone.0245479 (PMC7861540; doi:10.1371/journal.pone.0245479)
Supplement: S2 Dataset — (XLSX) [file pone.0245479.s002.xlsx]

## Sheet: SVR durability
Patient No	Durability(months)	Mean(months)	SD	Year 1	Year 2	Year 3	Year 4
1	36	17.2819	8.22991	509	207	48	13
2	24
3	24
4	24
5	36
6	36
7	12
8	36
9	24
10	12
11	36
12
13	12
14	24
15
16	12
17	12
18	12
19
20	12
21
22	24
23	24
24	36
25	12
26	12
27
28	12
29	24
30	12
31	12
32	12
33
34	24
35	24
36	24
37	12
38	12
39	12
40	12
41	36
42	12
43	12
44	12
45	24
46
47
48
49	12
50	36
51	24
52	24
53
54	12
55	24
56	12
57	24
58	24
59	24
60	24
61	12
62	24
63
64	12
65
66	12
67	24
68	12
69	24
70	24
71	12
72
73	12
74	24
75	24
76
77	12
78	12
79	12
80	24
81	12
82	24
83	24
84	12
85	24
86	12
87
88
89
90	12
91	12
92
93
94
95
96	12
97	12
98	12
99
100
101	12
102	12
103	12
104
105	12
106	12
107
108
109	12
110	12
111	12
112	12
113	12
114	12
115	12
116
117	12
118
119	12
120	12
121
122
123
124	24
125	12
126
127	12
128	12
129	12
130	12
131	48
132
133	12
134	12
135	12
136	12
137	12
138	36
139
140	12
141	12
142	36
143	24
144	12
145	12
146	24
147	12
148	24
149	12
150	12
151	24
152	36
153	24
154	12
155	12
156	36
157	48
158	24
159	12
160	24
161	12
162	12
163	24
164	48
165	36
166	12
167	24
168	24
169	24
170	12
171	24
172	12
173
174	24
175	24
176	24
177	12
178	12
179	48
180	12
181	12
182	12
183	48
184	24
185	24
186	24
187	12
188	12
189	12
190
191	48
192	36
193	12
194	36
195	12
196	12
197	48
198	12
199	48
200	48
201	24
202	24
203	24
204	12
205	12
206	48
207	24
208	12
209	24
210
211	12
212	24
213	12
214	24
215	36
216	12
217	24
218	12
219	36
220
221	36
222
223
224	36
225	36
226	48
227	12
228	24
229	36
230
231
232	12
233	36
234	12
235	36
236	24
237
238	12
239	12
240	12
241
242	12
243	36
244	12
245	12
246	12
247	24
248
249	36
250	24
251
252
253
254
255	36
256	12
257	12
258	12
259	36
260	36
261	12
262	24
263	36
264	36
265	36
266	24
267
268	12
269	24
270
271	12
272	36
273	36
274	36
275	24
276	12
277	36
278	24
279	36
280	36
281	36
282	12
283	36
284
285	36
286	36
287
288	36
289	24
290	24
291
292
293	12
294
295	36
296	24
297	24
298	24
299	24
300
301
302	36
303	24
304	36
305	24
306	24
307	24
308	12
309	12
310	12
311	24
312
313	24
314	24
315	12
316	24
317	24
318	24
319	12
320	12
321	24
322
323	12
324	24
325	12
326
327	12
328	24
329	24
330	12
331	12
332	24
333
334	24
335	24
336	24
337	24
338	24
339	24
340	24
341	12
342	24
343	24
344
345	24
346	24
347	12
348	12
349	24
350
351	24
352	24
353	24
354
355	24
356
357	12
358	24
359	24
360	24
361	24
362	24
363	12
364	24
365	12
366	24
367	24
368	12
369
370
371	24
372
373	24
374	24
375	12
376	12
377	12
378
379	12
380	24
381	24
382	12
383
384	24
385	24
386	24
387	24
388	24
389	12
390	24
391	12
392
393
394
395
396	24
397
398
399	12
400	24
401
402	24
403	24
404
405	24
406	12
407	24
408	12
409	12
410	24
411
412	12
413	24
414	24
415
416	24
417	24
418
419
420
421	12
422
423	24
424	12
425	24
426	24
427
428	12
429	24
430	24
431	24
432	24
433	12
434	12
435	24
436	24
437	24
438	24
439	24
440	12
441
442
443	24
444	24
445	12
446	24
447	24
448
449	12
450	12
451	24
452	24
453	24
454	12
455	12
456	24
457	24
458	24
459	24
460
461	24
462	12
463	12
464	24
465
466	24
467	24
468
469
470	24
471
472	12
473	12
474	12
475	12
476	24
477
478
479	12
480	12
481
482
483
484
485	24
486	12
487
488	12
489
490	24
491	24
492	24
493
494	12
495	12
496
497	24
498
499	12
500
501	12
502	12
503	12
504	12
505	12
506
507
508	12
509	24
510	12
511	12
512
513	12
514	24
515	24
516	24
517	24
518
519
520	24
521	24
522	12
523	24
524	12
525	24
526	24
527	12
528
529	12
530	24
531	12
532	12
533
534
535
536	12
537	12
538	24
539
540
541	12
542	12
543
544
545	12
546	12
547	12
548	12
549	12
550	12
551	12
552	12
553	12
554	12
555	12
556
557	12
558	12
559	12
560	12
561	12
562	12
563	12
564	12
565
566	12
567	12
568	12
569	12
570	12
571	12
572	12
573
574	12
575
576	12
577	12
578	12
579	12
580	12
581	12
582	12
583	12
584	12
585
586
587	12
588
589	12
590	12
591	12
592	12
593	12
594	12
595	12
596	12
597	12
598	12
599	12
600	12
601
602	12
603
604	12
605
606
607	12
608	12
609	12
610
611	12
612	12
613	12
614
615	12
616
617	12
618
619	12
620	12
621	12
622	12
623	12
624	12
625	12
626
627	12
628	12
629	12
630	12
631	12
632	12
633	12
634	12
635
636	12
637
638
639
640
641
642	12
643	12
644
645	12
646	12
647	12
648	12
649	12
650
651
652
653	12
654
655
656
657
658	12
659	12
660
661	12
662	12
663	12
664
665	12
666
667
668
669	12
670
671	12
672	12
673	12
674	12
675
676
677	12
678	12
679	12
680	12
681	12
682	12
683
684	12
685	12
686	12
687	12
688
689	12
690
691	12
692	12
693	12
694	12
695	12
696	12
697
698	12
699	12
700	12
701	12
702	12
703
704
705
706
707	12
708	12
709	12
710	12
711
712	12
713
714	12
715	12
716
717	12
718	12
719
720
721	12
722	12
723	24
724	24
725	24
726	12
727	12
728	12
729	12
730
731	12
732	12
733	24
734	12
735
736	12
737	12
738	12
739	12
740	12
741	12
742	12
743	12
744	12
745	12
746	12
747	12
748	12
749	12
750	12
751	12
752	12
753	12
754
755	12
756	12
757	12
758	12
759
760
761	12
762	12
763
764	12
765	12
766	12
767	12
768	12
769
770	12
771	12
772	12
773	12
774	12
775
776	12
777	12
778
779	12
780	12
781	12
782	12
783
784
785	12
786	12
787	12
788
789
790
791	12
792
793
794
795	12
796	12
797	12
798
799	12
800	12
801	12
802	12
803	12
804	12
805	12
806
807	12
808
809
810	12
811
812	12
813	12
814	12
815
816	12
817
818
819	12
820	12
821
822	12
823
824
825	12
826	12
827	12
828	24
829	24
830	12
831
832
833
834	12
835	12
836
837	12
838
839
840	12
841	12
842	12
843
844	12
845
846
847
848
849
850
851
852
853
854
855
856
857
858	12
859	12
860	12
861
862
863
864	12
865	12
866
867
868
869
870
871
872
873
874
875
876
877
878
879
880
881
882
883
884
885	12
886	12
887	12
888
889	12
890	12
891	12
892	12
893
894	12
895
896	24
897	48
898	12
899
900	12
901	12
902	12
903	12
904	48
905	12
906	12
907	12
908	12
909	12
910	12
911
912	24
913	12
914	12
915	24
916
917	12
918	12
919	12
920	12
921	12
922	24
923	12
924	12
925	24
926	12
927
928	12
929	12
930
931	12
932	24
933	12
934	12
935	12
936	12
937	12
938	24
939	24
940	24
941	24
942	12
943
944	12
945	12
946	12
947
948	36
949	12
950	12
951	24
952	12
953
954	24
955	12
956	24
957	12
958	12
959	24
960	24
961	24
962
963	24
964	24
965
966
967	12
968	12
969	12
970	24
971
972	24
973	24
974
975
976
977	12
978
979
980
981	12
982	24
983	12
984
985	36
986
987	24
988	12
989	12
990
991	12
992
993
994	36
995	12
996
997
998
999
1000	12
1001
1002
1003	12
1004	12
1005
1006
1007	12
1008	12
1009	12
1010
1011	12
1012	12
1013
1014	12
1015
1016	12
1017
1018	12
1019
1020
1021	12
1022	12
1023
1024	12
1025	12
1026	12
1027
1028
1029
1030
1031
1032	12
1033
1034	12
1035	12
1036	12
1037	12
1038	12
1039	12
1040	12
1041	12
1042	12
1043	12
1044	12
1045	12
1046	12
1047
1048
1049	12
1050	12
1051	12
1052
1053	12
1054
1055	12
1056	12
1057	12
1058	12
1059	12
1060
1061
1062
1063
1064	12
1065
1066	12
1067
1068
1069
1070	12
1071
1072	12
1073	12
1074
1075	12
1076
1077	12
1078
1079	12
1080	12
